# Supplementary material for: Wearables-based walking program in addition to usual physiotherapy care for the management of patients with low back pain at medium or high risk of chronicity: A pilot randomized controlled trial
Source: PLoS One. 2021 Aug 26;16(8):e0256459. doi: 10.1371/journal.pone.0256459 (PMC8389429; doi:10.1371/journal.pone.0256459)
Supplement: S1 File — (XLSX) [file pone.0256459.s005.xlsx]

## Sheet: Sheet1
ID	Intervention	Age	Gender	Height_cm	Weight_kg	BMI	Marital_status	Smoking	Education	Employment	Pain_pre	Pain_post	Pain_w26	Disability_pre	Disability_post	Disability_w26	Depression_pre	Depression_post	Depression_w26	Kinesphobia_pre	Kinesphobia_post	Kinesphobia_w26	Catastrophising_pre	Catastrophising_post	Catastrophising_w26	LPA_pre	LPA_post	LPA_w26	MPA_pre	MPA_post	MPA_w26	VPA_pre	VPA_post	VPA_w26	Walking_steps_pre	Walking_steps_post	Walking_steps_w26	ValidDays_pre	ValidDays_post	ValidDays_w26
01	1	69	Female	155	70	29.14	Married	non-smoker	High school only	retired	1	3	5	14	36	36	8	1	5	38	39	45	8	2	9	287.43	163.14	217.71	75.71	27.57	9.14	0.71	0.43	0	16022.4	7317	6917.29	7	7	7
02	2	68	Female	162	76	28.96	Divorced	non-smoker	University degree	retired	4	2	1	6	10	8	1	1	0	35	38	38	4	5	5	316	292.57	278.14	77.14	79.86	69.14	1.29	0	1.71	15819.3	15611.3	14279	7	7	7
03	2	64	Female	169	69	24.16	Married	non-smoker	University degree	retired	5	1	0	42	14	4	12	11	1	39	34	57	29	0	0	339.86	345.71	331.14	64	107.71	67.14	0.43	1.14	0.71	14887.7	21443.9	15263.9	7	7	7
04	1	49	Female	162	67	25.53	Married	non-smoker	University degree	part-time	4	3	3	18	14	10	15	12	14	41	42	44	14	10	21	359.86	260.4	246.8	57.86	184.6	55.6	0	1.8	0	13055.3	20049.2	11666.2	7	5	5
05	1	23	Male	178	70	22.09	Married	non-smoker	High school only	full-time	3	5	6	26	22	10	11	0	0	34	29	38	19	0	0	310.6	236.75	402.71	59.8	66	113.57	3	0.75	8.57	16676.2	7199.25	17010.6	5	4	7
06	2	45	Male	176	88	28.41	Married	smoker	High school only	self-employed	4	0	4	6	14	14	2	9	7	42	47	47	40	16	18	311.4	258.6		92.6	130.6		0	0		16102	15906		5	5
07	2	48	Male	170	80	27.68	Married	non-smoker	University degree	full-time	5	3	0	12	10	6	3	0	0	39	39	34	6	5	2	272.71	233.71	257.43	93.14	102.29	101	0.57	1	1.14	11818.9	12060.9	13164.3	7	7	7
08	1	44	Female	170	66	22.84	Single	smoker	High school only	full-time	5	3	6	34	22	16	5	5	5	20	25	20	0	0	0	242.71	334.67	320.5	52.86	83.33	72.33	0	0	0	12146.7	13574.7	12104.7	7	3	6
09	1	34	Female	165	64	23.51	Married	smoker	Advanced diploma and diploma	part-time	6	3	1	8	8	0	1	5	0	36	35	28	7	4	0	448.86	270.5	440.6	166.43	123	121.8	1.29	1.67	2.8	24628	17752.3	18790.6	7	6	5
10	1	38	Female	168	97	34.37	Married	non-smoker	Advanced diploma and diploma	unemployed	6	5	6	22	0	6	5	1	7	39	31	38	8	1	1	133.83	7	98.17	60	2	53.17	0	0	0.17	7200.33	3165.67	6148.67	7	3
11	2	47	Male	160	54	21.09	Married	non-smoker	University degree	full-time	3			0			16			33			0			158			69.14			0.29			8884.14			7
12	1	34	Female	159	90	35.6	Married	smoker	High school only	full-time	4	3	4	20	20	20	3	3	3	28	39	35	16	3	1	376.4	316.5	41.25	60.6	49.5	4.25	0	0	0	14177.8	12076.2	716.14	5	4	4
13	2	60	Male	168	80	28.34	Married	non-smoker	Advanced diploma and diploma	self-employed	4	3	1	34	24	18	5	4	10	42	44	44	2	7	3	226.86	200	211.14	39.43	83.43	97.86	0	1.71	1.29	8985.57	10126.1	11436.3	7	7	7
14	1	28	Male	170	86	29.76	Married	smoker	Advanced diploma and diploma	full-time	5	1	1	52	28	64	21	20	42	49	52	48	40	41	39	373.5	232	170	122.75	121	94	0.25	1.33	0	9525.5	9280	8931	4	3	2
15	2	43	Male	184	104	30.72	Married	non-smoker	University degree	full-time	4	1	1	16	0	8	5	1	4	27	19	26	9	0	8	489.86	631	553.71	84.71	169	135.57	0.57	1	0.29	19845.7	27798.7	28952.1	7	7	7
16	1	38	Male	175	86	28.08	Married	non-smoker	High school only	full-time	8	2	2	36	28	20	24	12	20	47	46	48	42	16	44	404.86	432.71	449.57	158.57	197.14	181.29	1.86	3.71	4.14	24145.9	24411.1	23132.1	7	7	7
17	1	50	Female	164	80	29.74	Married	ex-smoker	Advanced diploma and diploma	unemployed	4			60			26			45			27			291.14			94.86			0.29			15495.1			7
18	1	54	Male	164	115	42.76	Married	non-smoker	No formal education	unemployed	8			78			24			47			18			272.86			76.43			0.71			12201.7			7
19	1	18	Male	170	80	27.68	Single	non-smoker	High school only	part-time	6	5	0	56	22	22	28	23	10	62	42	32	47	30	22	169	1		40	0		0	0		1792	32.67		1	3
20	2	37	Male	179	83	25.9	Married	non-smoker	University degree	full-time	3	4	0	28	18	22	11	7	7	45	48	45	23	13	19	128.17	224.43	153	34.67	52.29	73.8	0.17	0.57	0	5890.17	8736.57	8971.4	6	7	5
21	1	24	Female	164	62	23.05	Single	non-smoker	High school only	full-time	6			56			36			49			41			272.4			93.6			1.2			11543.2			5
22	2	55	Male	185	105	30.68	Married	ex-smoker	Advanced diploma and diploma	full-time	1	3	5	2	14	2	10	15	5	44	42	45	20	16	26	269.14	353.29	340.67	90.43	117.14	96.67	0	0.29	0.17	14209.3	17094.6	15537.3	7	7	6
23	2	41	Female	170	85	29.41	Divorced	non-smoker	Advanced diploma and diploma	full-time	6	10	0	46	38	36	22	12	14	56	56	56	52	52	52	373.71	529.43		117.14	142.29		0	0		18135.4	22175.9		7	7
24	2	20	Male	172	73	24.68	Single	non-smoker	High school only	part-time	7	6	2	32	10	12	14	17	7	46	42	40	17	13	13	170.25	214.71	160.14	94.25	88.86	78.14	3.5	6.29	10.71	12163.5	11873.6	10035.6	4	7	7
25	2	60	Male	106	58	51.62	Married	non-smoker	Advanced diploma and diploma	volunteer	3	3	1	18	28	16	2	13	8	31	40	43	25	28	31	176.71	179	142.5	68	70.33	40.33	2	2.17	0	9238	9294.17	6291	7	6	6
26	1	43	Male	173	114	38.09	Married	non-smoker	University degree	part-time	2	2	3	12	10	10	12	10	11	31	28	24	8	9	4	279.71	432	274.17	40.43	84.57	32.83	0.29	0.43	0.17	11273.3	16908.1	8911.33	7	7	6
